# Supplementary material for: Analysis of Staphylococcal Diversity in the Skin Microbiota of Healthy Riding Horses
Source: Antibiotics (Basel). 2025 Oct 16;14(10):1037. doi: 10.3390/antibiotics14101037 (PMC12561800; doi:10.3390/antibiotics14101037)
Supplement: Supplementary file 1 [file antibiotics-14-01037-s001.zip]

Archive with 1 entries (1 files):
- antibiotics-3883449-supplementary.pdf
